# Supplementary material for: Potential Allergenicity of Plants Used in Allergological Communication: An Untapped Tool for Prevention
Source: Plants (Basel). 2023 Mar 16;12(6):1334. doi: 10.3390/plants12061334 (PMC10058677; doi:10.3390/plants12061334)
Supplement: Supplementary file 1 [file plants-12-01334-s001.zip › Supplementary Table S1.xlsx]

## Sheet: CARE-S_upload_version044
Table S1: Potential allergenicity of plant species. Previously published potential allergenicity of some plant species are available at Magyar et al. 2022 [16] or https://www.diszkerteszek.hu/files/md46-care-s-calculator.xlsx
Input parameters											Results
Taxa	Immuno-genicity	1st evidence	2nd evidence and others	Pollen allergen(s)	Morphology	Pollen production	Evidences for pollen production	Photo of the flower		Acp	CARE-S
Description of the method	Please click to see full text				Please click to see full text	Please click to see full text				raw value	0=non allergenic 1=low potential allergenicity 2= medium potential allergenicity 3=high potential allergenicity 4=very high potential allergenicity
Taxa with calculated CARE-S:
Achillea filipendulina	1.5	de Jong, N. W., Vermeulen, A. M., van Wijk, R. G., & de Groot, H. (1998). Occupational allergy caused by flowers. Allergy, 53(2), 204-209.	Goldberg, A., Confino-Cohen, R., & Waisel, Y. (1998). Allergic responses to pollen of ornamental plants: high incidence in the general atopic population and especially among flower growers. Journal of Allergy and clinical immunology, 102(2), 210-214.	Ach m	1	1		https://planteset.com/achillea-filipendulina/; https://en.wikipedia.org/wiki/Achillea_filipendulina#/media/File:Achillea_filipendula_cap%C3%ADtulos.jpg	.	1.5	1
Achillea millefolium	2	de Jong, N. W., Vermeulen, A. M., van Wijk, R. G., & de Groot, H. (1998). Occupational allergy caused by flowers. Allergy, 53(2), 204-209.	Goldberg, A., Confino-Cohen, R., & Waisel, Y. (1998). Allergic responses to pollen of ornamental plants: high incidence in the general atopic population and especially among flower growers. Journal of Allergy and clinical immunology, 102(2), 210-214.	Ach m	1	1		https://hu.wikipedia.org/wiki/Cickafark_(n%C3%B6v%C3%A9nynemzets%C3%A9g)#/media/F%C3%A1jl:Achillea_millefolium_20041012_2574.jpg	.	2	1
Achillea ptarmica	1.5	de Jong, N. W., Vermeulen, A. M., van Wijk, R. G., & de Groot, H. (1998). Occupational allergy caused by flowers. Allergy, 53(2), 204-209.	Goldberg, A., Confino-Cohen, R., & Waisel, Y. (1998). Allergic responses to pollen of ornamental plants: high incidence in the general atopic population and especially among flower growers. Journal of Allergy and clinical immunology, 102(2), 210-214.	Ach m	1	1		http://www.botanikaland.hu/achillea-ptarmica/kenyerbel-cickafark/	.	1.5	1
Actinidia deliciosa	0	-	-	-	1	1		https://www.google.com/url?sa=i&url=https%3A%2F%2Fhu.wikipedia.org%2Fwiki%2FF%25C3%25A1jl%3AKiwi_Male_flower.jpg&psig=AOvVaw1doSJK17YyzGDEePv2LHRY&ust=1651658215988000&source=images&cd=vfe&ved=0CA0QjhxqFwoTCPjs3L6Iw_cCFQAAAAAdAAAAABAD		0	0
Agastache foeniculum	0	-	-	-	1	1		https://www.google.com/url?sa=i&url=https%3A%2F%2Fplants.ces.ncsu.edu%2Fplants%2Fagastache-foeniculum%2F&psig=AOvVaw1e2nDbcuT2neHLZbCg2pnG&ust=1651749740081000&source=images&cd=vfe&ved=0CAwQjRxqFwoTCJCG25vgxfcCFQAAAAAdAAAAABAD		0	0
Alcea rosea	0	-	-	-	1	1		https://www.wildflowersprovence.fr/plant/alcea-rosea/,	.	0	0
Allium sp.	0	-	-	-	1	1				0	0
Alstroemeria ligtu	2	Chan, R. Y., & Oppenheimer, J. J. (2002). Occupational allergy caused by Peruvian lily (Alstroemeria). Annals of Allergy, Asthma & Immunology, 88(6), 638-639.	de Jong, N. W., Vermeulen, A. M., van Wijk, R. G., & de Groot, H. (1998). Occupational allergy caused by flowers. Allergy, 53(2), 204-209.	Als a	1	1				2	1
Anthemis sp.	1.5	de Jong, N. W., Vermeulen, A. M., van Wijk, R. G., & de Groot, H. (1998). Occupational allergy caused by flowers. Allergy, 53(2), 204-209.	-	-	1	1				1.5	1
Aronia prunifolia	0	-	-	-	1	1		https://www.google.com/url?sa=i&url=https%3A%2F%2Fwww.gardenersworld.com%2Fplants%2Faronia-x-prunifolia%2F&psig=AOvVaw1-al5eP2MUsqD9tR-r8zvj&ust=1651750880214000&source=images&cd=vfe&ved=0CAwQjRxqFwoTCIjTm9jhxfcCFQAAAAAdAAAAABAD		0	0
Aronia prunifolia 'Viking' - Fekete berkenye	0	-	-	-	1	1		https://www.google.com/url?sa=i&url=https%3A%2F%2Fwww.jardins-du-monde.be%2Fen%2Ffruit-trees%2F825-purple-chokeberry-viking.html&psig=AOvVaw1qRCviT3NTDSXt1uhst0nN&ust=1651750992292000&source=images&cd=vfe&ved=0CAwQjRxqFwoTCLDV4I7ixfcCFQAAAAAdAAAAABAD		0	0
Artemisia dracunculus	1.5	Gao, Z. S., Fu, W. Y., Zhao, L., Gao, L., Zhou, J. Y., Gao, B. Y., ... & van Ree, R. (2019). Localization of four allergens in Artemisia pollen by immunofluorescent antibodies. International Archives of Allergy and Immunology, 179(3), 165-172.	Jimeno, L., Duffort, O., Serrano, C., Barber, D., & Polo, F. (2004). Monoclonal antibody‐based ELISA to quantify the major allergen of Artemisia vulgaris pollen, Art v 1. Allergy, 59(9), 995-1001.		2	1		https://www.google.com/url?sa=i&url=https%3A%2F%2Fgobotany.nativeplanttrust.org%2Fspecies%2Fartemisia%2Fdracunculus%2F&psig=AOvVaw07qy7tdhUbjBd_7k2l6rYe&ust=1651748265344000&source=images&cd=vfe&ved=0CAwQjRxqFwoTCJCi3PjXxfcCFQAAAAAdAAAAABAD		3	2
Aster sp.	2	de Jong, N. W., Vermeulen, A. M., van Wijk, R. G., & de Groot, H. (1998). Occupational allergy caused by flowers. Allergy, 53(2), 204-209.	Goldberg, A., Confino-Cohen, R., & Waisel, Y. (1998). Allergic responses to pollen of ornamental plants: high incidence in the general atopic population and especially among flower growers. Journal of Allergy and clinical immunology, 102(2), 210-214.	numerous	1	1			.	2	1
Begonia 'Ruffled Red'	1.5	Schubert, H., & Prater, E. (1990). Pollen allergy as an occupational disease in gardeners. Dermatologische Monatschrift, 176(2-3), 97-104.	-	-	1	0.5		https://www.gardenia.net/plant/begonia-ruffled-red		0.75	1
Bellis	1.5	de Jong, N. W., Vermeulen, A. M., van Wijk, R. G., & de Groot, H. (1998). Occupational allergy caused by flowers. Allergy, 53(2), 204-209.	-	-	1	1				1.5	1
Bougainvillea sp.	0	-	-	-	1	1				0	0
Brassicaceae	2	Singh, A., Shahi, S., Katiyar, R. K., Gaur, S., & Jain, V. (2014). Hypersensitivity to pollen of four different species of Brassica: a clinico-immunologic evaluation in patients of respiratory allergy in India. Asia Pacific allergy, 4(4), 197-205.	Anguita, J. L., Palacios, L., Ruiz‐Valenzuela, L., Bartolomé, B., López‐Urbano, M. J., Sáenz de San Pedro, B., ... & Quiralte, J. (2007). An occupational respiratory allergy caused by Sinapis alba pollen in olive farmers. Allergy, 62(4), 447-450.	Bra n	1	1				2	1
Calendula officinalis	1.5	Reider N, Komericki P, Hausen BM, Fritsch P, Aberer W (2001) Theseamy side of natural medicines: contact sensitization to arnica(Arnica montanaL.) and marigold (Calendula officinalisL.).Contact Dermatitis 45:269–272	-	-	1	1		https://www.herbfacts.co.uk/calendula-herb-of-the-month-herbfacts/		1.5	1
Camellia japonica	0	-	-	Cam j	1	1		https://pollen.tstebler.ch/MediaWiki/index.php?title=Camellia_japonica		0	0
Camellia sinensis	0	-	-	-	1	1				0	0
Capsella bursa-pastoris	0	-	-	-	1	1				0	0
Catharanthus roseus	1.5	Ghosh, D., Roy, I., Chanda, S., & Gupta-Bhattacharya, S. (2007). Allergy to periwinkle pollen [Catharanthus roseus G. Don.]. Annals of Agricultural and Environmental Medicine, 14(1).	-	-	1	1		https://en.wikipedia.org/wiki/Catharanthus_roseus#/media/File:Catharanthus_roseus24_08_2012_(1).JPG		1.5	1
Ceiba speciosa	0	-	-	-	1	n.d.				#VALUE!	further investigations are needed
Centaurea sp.	1.5	Alonso M, Subiza JL, Garcia R, Jerez M, Hinojosa M, Subiza E. Reactividad cruzada entre Centaurea, Helianthus y Artemisia [Abstract]. Rev Esp Allergol Immunol Clin 1988;3:37.	-	-	1	1				1.5	1
Chrysanthemum morifolium ‘Kingfisher’	2	Wang, X. G., Wang, H. B., Chen, F. D., Jiang, J. F., Fang, W. M., Liao, Y., & Teng, N. J. (2014). Factors affecting quantity of pollen dispersal of spray cut chrysanthemum (Chrysanthemum morifolium). BMC plant biology, 14(1), 1-12.: without pollen dispersal has 202.8 disk florets per inflorescence, but its anther has no pollen grains. However, the anthers of …do not crack at all. Microspores: all…	van Toorenenbergen, A. W. (2014). Occupational allergy to flowers: immunoblot analysis of allergens in freesia, gerbera and chrysanthemum pollen. Scandinavian journal of immunology, 80(4), 293-297.; Sharif, S. M., Majd, A., Pourpak, Z., Shahali, Y., Moin, M., & Eslami, M. B. (2013). Differential allergenicity of mature and immature pollen grains in shasta daisy (Chrysanthemum maximum Ramond).	Chr s	1	0		https://www.ncbi.nlm.nih.gov/pmc/articles/PMC3890635/pdf/1471-2229-14-5.pdf		0	0
Chrysanthemum morifolium ‘Noa’	2	Wang, X. G., Wang, H. B., Chen, F. D., Jiang, J. F., Fang, W. M., Liao, Y., & Teng, N. J. (2014). Factors affecting quantity of pollen dispersal of spray cut chrysanthemum (Chrysanthemum morifolium). BMC plant biology, 14(1), 1-12.: 406 (pollen grains per anther), 175.4 (disk florets per inflorescence) and over 350,000 (pollen grains per inflorescence), with low quantity of pollen dispersal … mod…	van Toorenenbergen, A. W. (2014). Occupational allergy to flowers: immunoblot analysis of allergens in freesia, gerbera and chrysanthemum pollen. Scandinavian journal of immunology, 80(4), 293-297.; Sharif, S. M., Majd, A., Pourpak, Z., Shahali, Y., Moin, M., & Eslami, M. B. (2013). Differential allergenicity of mature and immature pollen grains in shasta daisy (Chrysanthemum maximum Ramond).	Chr s	1	0.5		https://www.ncbi.nlm.nih.gov/pmc/articles/PMC3890635/pdf/1471-2229-14-5.pdf		1	1
Chrysanthemum morifolium ‘Qx-097’	2	Wang, X. G., Wang, H. B., Chen, F. D., Jiang, J. F., Fang, W. M., Liao, Y., & Teng, N. J. (2014). Factors affecting quantity of pollen dispersal of spray cut chrysanthemum (Chrysanthemum morifolium). BMC plant biology, 14(1), 1-12.: 819 (pollen grains per anther), 196.4 (disk florets per inflorescence) and over 800,000 (pollen grains per inflorescence)… with high quantity of pollen dispersal … a …	van Toorenenbergen, A. W. (2014). Occupational allergy to flowers: immunoblot analysis of allergens in freesia, gerbera and chrysanthemum pollen. Scandinavian journal of immunology, 80(4), 293-297.; Sharif, S. M., Majd, A., Pourpak, Z., Shahali, Y., Moin, M., & Eslami, M. B. (2013). Differential allergenicity of mature and immature pollen grains in shasta daisy (Chrysanthemum maximum Ramond).	Chr s	1	1		https://www.ncbi.nlm.nih.gov/pmc/articles/PMC3890635/pdf/1471-2229-14-5.pdf		2	1
Chrysanthemum morifolium ‘Qx-115’	2	Wang, X. G., Wang, H. B., Chen, F. D., Jiang, J. F., Fang, W. M., Liao, Y., & Teng, N. J. (2014). Factors affecting quantity of pollen dispersal of spray cut chrysanthemum (Chrysanthemum morifolium). BMC plant biology, 14(1), 1-12.: 219 (pollen grains per anther), 144.2 (disk florets per inflorescence) and nearly 160,000 (pollen grains per inflorescence) without pollen dispersal. However, the ant…	van Toorenenbergen, A. W. (2014). Occupational allergy to flowers: immunoblot analysis of allergens in freesia, gerbera and chrysanthemum pollen. Scandinavian journal of immunology, 80(4), 293-297.; Sharif, S. M., Majd, A., Pourpak, Z., Shahali, Y., Moin, M., & Eslami, M. B. (2013). Differential allergenicity of mature and immature pollen grains in shasta daisy (Chrysanthemum maximum Ramond).	Chr s	1	0		https://www.ncbi.nlm.nih.gov/pmc/articles/PMC3890635/pdf/1471-2229-14-5.pdf		0	0
Chrysanthemum spp.	2	Wang, X. G., Wang, H. B., Chen, F. D., Jiang, J. F., Fang, W. M., Liao, Y., & Teng, N. J. (2014). Factors affecting quantity of pollen dispersal of spray cut chrysanthemum (Chrysanthemum morifolium). BMC plant biology, 14(1), 1-12.	van Toorenenbergen, A. W. (2014). Occupational allergy to flowers: immunoblot analysis of allergens in freesia, gerbera and chrysanthemum pollen. Scandinavian journal of immunology, 80(4), 293-297.; Sharif, S. M., Majd, A., Pourpak, Z., Shahali, Y., Moin, M., & Eslami, M. B. (2013). Differential allergenicity of mature and immature pollen grains in shasta daisy (Chrysanthemum maximum Ramond).	Chr s	1	1				2	1
Cichorium endivia	1.5	Razzera, G., Gadermaier, G., De Paula, V., Almeida, M. S., Egger, M., Jahn-Schmid, B., ... & Valente, A. P. (2010). Mapping the interactions between a major pollen allergen and human IgE antibodies. Structure, 18(8), 1011-1021.	-	-	1	1				1.5	1
Cichorium intybus	1.5	Razzera, G., Gadermaier, G., De Paula, V., Almeida, M. S., Egger, M., Jahn-Schmid, B., ... & Valente, A. P. (2010). Mapping the interactions between a major pollen allergen and human IgE antibodies. Structure, 18(8), 1011-1021.	-	-	1	1				1.5	1
Cladanthus mixtus	n.d.	-	-	-	1	1				#VALUE!	further investigations are needed
Consolida regalis	0	-	-	-	1	1				0	0
Coreopsis verticillata	1.5	Denisow-Pietrzyk, M., Pietrzyk, Ł., & Denisow, B. (2019). Asteraceae species as potential environmental factors of allergy. Environmental Science and Pollution Research, 26(7), 6290-6300. the evidence of severe cross-reactivity with food and pollen allergens (PFS) in patients sensitive to Asteraceae allergens have been announced	-	-	1	1		https://www.google.com/url?sa=i&url=https%3A%2F%2Fhu.m.wikipedia.org%2Fwiki%2FF%25C3%25A1jl%3ACoreopsis_verticillata.jpg&psig=AOvVaw3mRNKeRRSzRV3kLDbtaIXg&ust=1651662671203000&source=images&cd=vfe&ved=0CAwQjRxqFwoTCODXxYiZw_cCFQAAAAAdAAAAABAF		1.5	1
Coreopsis verticillata 'Route 66'	1.5	Denisow-Pietrzyk, M., Pietrzyk, Ł., & Denisow, B. (2019). Asteraceae species as potential environmental factors of allergy. Environmental Science and Pollution Research, 26(7), 6290-6300. the evidence of severe cross-reactivity with food and pollen allergens (PFS) in patients sensitive to Asteraceae allergens have been announced	-	-	1	1		https://www.google.com/url?sa=i&url=http%3A%2F%2Fwww.perennialresource.com%2Fvariety.php%3FID%3DCORRO&psig=AOvVaw2Faopppf81RW0xiZrpXA4Z&ust=1651662714954000&source=images&cd=vfe&ved=0CAwQjRxqFwoTCLiBqaGZw_cCFQAAAAAdAAAAABAJ		1.5	1
Cornus mas 'Jolico'	0	-	-	-	1.5	1		https://www.google.com/url?sa=i&url=https%3A%2F%2Fcoolplants.com%2Fen%2Fplants%2Fcornus-mas-jolico&psig=AOvVaw0zXwN0poSzvNwxVWp83tGT&ust=1651651705007000&source=images&cd=vfe&ved=0CAwQjRxqFwoTCNiN5ZvwwvcCFQAAAAAdAAAAABAE	.	0	0
Coronilla varia	0	-	-	-	1	1				0	0
Crocus sp.	1.5	Varasteh, A. R., Sankian, M., Midoro-Horiuti, T., Moghadam, M., Shakeri, M. T., Brooks, E. G., ... & Pomés, A. (2012). Molecular cloning and expression of Cro s 1: an occupational allergen from saffron pollen (Crocus sativus). Reports of biochemistry & molecular biology, 1(1), 1.	Fereidouni, M., Sankian, M., & Varasteh, A. R. (2005). The prevalence of saffron pollen allergy in saffron workers of Khorasan (Iran) in 2002. Journal of Kerman University of Medical Sciences, 11(1), 7-13.	Cro s	1	n.d.		https://www.britannica.com/plant/Crocus		#VALUE!	further investigations are needed
Curcuma longa	0	-	-	-	1	1		https://www.google.com/url?sa=i&url=https%3A%2F%2Fwww.costafarms.com%2Fblog%2Fhow-to-care-for-curcuma-in-winter&psig=AOvVaw3iyLr-TdBKQzGN7W2UsMCm&ust=1651751074605000&source=images&cd=vfe&ved=0CAwQjRxqFwoTCLCwobXixfcCFQAAAAAdAAAAABAD		0	0
Cyclamen persicum	2	Ariano, R., Mistrello, G., & Panzani, R. C. (2006). Occupational respiratory allergy to cyclamen pollen: a case report. European Annals of Allergy and Clinical lmmunology-volume, 38(3-2006), 9.	Ferreira, C., Borja, B., Ferreira, J., & Guilherme, A. (2021, November). Occupational rhinoconjunctivitis to cyclamen: A case report. Allergy 76: 394-394; Emberlin, J., Adams-Groom, B., Treu, R., & Carswell, F. (2004). Airborne pollen and fungal spores in florist shops in Worcester and in Bristol, UK: a potential problem for occupational health. Aerobiologia, 20(2), 153-160.; Schwartz-Tzachor R (…	Cyc p	1.5	1				3	2
Cytisus x praecox	1.5	Iziy, E., Nasr, S. M. B., & Majd, A. (2016). Comparison of Allergenicity of Mature Pollen Grains and Petals in Two Ontogenic Stages in Cytisus scoparius L. Journal of Biomedicine, 1(2).	-	Cys s	1	1				1.5	1
Dahlia sp.	1.5	de Jong, N. W., Vermeulen, A. M., van Wijk, R. G., & de Groot, H. (1998). Occupational allergy caused by flowers. Allergy, 53(2), 204-209.	-	-	1	1				1.5	1
Delphinum sp.	0	-	-	-	1	1				0	0
Dianthus caryophyllus	2	Sánchez-Guerrero, I. M., Escudero, A. I., Bartolomé, B., & Palacios, R. (1999). Occupational allergy caused by carnation (Dianthus caryophyllus). Journal of allergy and clinical immunology, 104(1), 181-185.	Cisteró-Bahima, A., Enrique, E., Alonso, R., San Miguel, M. D. M., & Bartolomé, B. (2000). Simultaneous occupational allergy to a carnation and its parasite in a greenhouse worker. Journal of Allergy and Clinical Immunology, 106(4); Vidal, C., & Polo, F. (1998). Occupational allergy caused by Dianthus caryophillus, Gypsophila paniculata, and Lilium longiflorum. Allergy, 53(10), 995-998.	-	1	1				2	1
Dianthus sp.	n.d.	Sánchez-Guerrero, I. M., Escudero, A. I., Bartolomé, B., & Palacios, R. (1999). Occupational allergy caused by carnation (Dianthus caryophyllus). Journal of allergy and clinical immunology, 104(1), 181-185.	Cisteró-Bahima, A., Enrique, E., Alonso, R., San Miguel, M. D. M., & Bartolomé, B. (2000). Simultaneous occupational allergy to a carnation and its parasite in a greenhouse worker. Journal of Allergy and Clinical Immunology, 106(4); Vidal, C., & Polo, F. (1998). Occupational allergy caused by Dianthus caryophillus, Gypsophila paniculata, and Lilium longiflorum. Allergy, 53(10), 995-998.	-	1	1				#VALUE!	further investigations are needed
Dipsacus fullonum	0	-	-	-	1	1		http://www.minnesotawildflowers.info/udata/r9ndp23q/purple/dipsacus-fullonum-common-teasel_0713_135905.jpg		0	0
Doronicum orientale	1.5	de Jong, N. W., Vermeulen, A. M., van Wijk, R. G., & de Groot, H. (1998). Occupational allergy caused by flowers. Allergy, 53(2), 204-209.	-	-	1	1		https://plant-identification.net/perennials/doronicum-orientale/	.	1.5	1
Epilobium angustifolium	0	-	-	Cha a	1	1		https://newfs.s3.amazonaws.com/taxon-images-1000s1000/Onagraceae/chamerion-angustifolium-fl-gmittelhauser-d.jpg	.	0	0
Erigeron (Stenactis) annuus	n.d.	-	-	-	1	1		https://upload.wikimedia.org/wikipedia/commons/8/86/Erigeron_annuus3.jpg	.	#VALUE!	further investigations are needed
Euphorbia pulcherrima	0	Ibáñez, M. D., Fernández‐Nieto, M., Martínez, J., Cardona, G. A., Guisantes, J., Quirce, S., & Sastre, J. (2004). Asthma induced by latex from ‘Christmas flower’(Euphorbia pulcherrima). Allergy, 59(10), 1127-1128.	-	-	1	1				0	0
Eustoma exaltatum ssp. russellianum	1.5	de Jong, N. W., Vermeulen, A. M., van Wijk, R. G., & de Groot, H. (1998). Occupational allergy caused by flowers. Allergy, 53(2), 204-209.	Lovell, C. R. (2020). Florists. Kanerva’s Occupational Dermatology, 1951-1956. Contact allergy, not pollen allergy.	-	1	1		http://www.botanikaland.hu/botanica/nagyviragu-preritarnics/1.jpg		1.5	1
Eustoma grandiflorum	1.5	de Jong, N. W., Vermeulen, A. M., van Wijk, R. G., & de Groot, H. (1998). Occupational allergy caused by flowers. Allergy, 53(2), 204-209.	-	-	1	1				1.5	1
Ficus carica 'Violette de Sollies'	0	-	-	-	1	0		https://www.google.com/url?sa=i&url=https%3A%2F%2Fwww.britannica.com%2Fplant%2Fcaprifig&psig=AOvVaw3N_Tg5Z_alRrVTQklypFiQ&ust=1651661927190000&source=images&cd=vfe&ved=0CAwQjRxqFwoTCKjQy6mWw_cCFQAAAAAdAAAAABAD		0	0
Fraxinus angustifolia subsp. syriacus	2	Subiza, J., Jerezb, M., Jiméneza, J. A., Narganes, M. J., Cabrera, M., Varela, S., & Subiza, E. (1995). Allergenic pollen and pollinosis in Madrid. Journal of Allergy and Clinical Immunology, 96(1), 15-23.	Niederberger, V., Purohit, A., Oster, J. P., Spitzauer, S., Valenta, R., & Pauli, G. (2002). The allergen profile of ash (Fraxinus excelsior) pollen: cross‐reactivity with allergens from various plant species. Clinical & Experimental Allergy, 32(6), 933-941.	Fra an	2	n.d.			.	#VALUE!	further investigations are needed
Genista sp.	0	-	-	-	1	1				0	0
Gerbera spp.	2	van Toorenenbergen, A. W. (2014). Occupational allergy to flowers: immunoblot analysis of allergens in freesia, gerbera and chrysanthemum pollen. Scandinavian journal of immunology, 80(4), 293-297.	Goldberg, A., Confino-Cohen, R., & Waisel, Y. (1998). Allergic responses to pollen of ornamental plants: high incidence in the general atopic population and especially among flower growers. Journal of allergy and clinical immunology, 102(2), 210-214.	Gerb s	1	1				2	1
Ginkgo biloba 'Katlan'	2	Yun, Y. Y., Ko, S. H., Park, J. W., & Hong, C. S. (2000). IgE immune response to Ginkgo biloba pollen. Annals of Allergy, Asthma & Immunology, 85(4), 298-302."A total of 21 patients (4.7%) showed skin reactivity"	Long, R., Yin, R., & Zhen, Y. (1992). Partial purification and analysis of allergenicity, immunogenicity of Ginkgo biloba L. pollen. Journal of West China University of Medical Sciences= Huaxi yike daxue xuebao, 23(4), 429-432.	Gin b	2	n.d.		X	.	#VALUE!	further investigations are needed
Gladiolus communis subsp. Byzantinus	n.d.	Sansosti, A. (2011). Rhinoconjunctivitis-asthma due to sensitisation to gladiolus. Allergologia et immunopathologia, 39(2), 111-112.	-	-	1	1				#VALUE!	further investigations are needed
Gladiolus spp.	n.d.	Sansosti, A. (2011). Rhinoconjunctivitis-asthma due to sensitisation to gladiolus. Allergologia et immunopathologia, 39(2), 111-112.	-	-	1	1				#VALUE!	further investigations are needed
Grevillea alpina 'Olympic Flame'	0	-	-	-	1	1		http://www.californiagardens.com/Plant_Pages/grevillea_alpina.htm		0	0
Gypsophila paniculata	n.d.	Schroeckenstein, D. C., Meier-Davis, S., Yunginger, J. W., & Bush, R. K. (1990). Allergens involved in occupational asthma caused by baby's breath (Gypsophila paniculata). Journal of allergy and clinical immunology, 86(2), 189-193.	Antepara, I., Jauregui, I., Urrutia, I., Gamboa, P. M., González, G., Barber, D., & Presa, I. J. (1994). Occupational asthma related to fresh Gypsophila paniculata. Allergy, 49(6), 478-480.	-	1	1				#VALUE!	further investigations are needed
Helianthus anuus	2	Ghosh, N., Sircar, G., Saha, B., Pandey, N., & Bhattacharya, S. G. (2015). Search for allergens from the pollen proteome of sunflower (Helianthus annuus L.): a major sensitizer for respiratory allergy patients. PloS one, 10(9), e0138992.	Jiménez, A., Moreno, C., Martínez, J., Martínez, A., Bartolomé, B., Guerra, F., & Palacios, R. (1994). Sensitization to sunflower pollen: only an occupational allergy?. International archives of allergy and immunology, 105(3), 297-307.; Fernández, C., Martín-Esteban, M., Fiandor, A., Pascual, C., Serrano, C. L., Alzamora, F. M., ... & Casas, J. O. (1993). Analysis of cross-reactivity between sunf…	Hel a	1	1				2	1
Hemerocallis 'Stella de Oro'	0	-	-	-	1	1		https://florapont.hu/hemerocallis-stella-doro-sasliliom/		0	0
Hibiscus syriacus	0	-	-	-	1	1		https://upload.wikimedia.org/wikipedia/commons/thumb/9/98/Hibiscus_Syriacus.JPG/1200px-Hibiscus_Syriacus.JPG		0	0
Hosta spp.	0	-	-	-	1	1		https://en.wikipedia.org/wiki/Hosta#/media/File:Hosta_Bressingham_Blue.JPG		0	0
Hydrangea arborescens	0	-	-	-	1	1				0	0
Hydrangea arborescens	0	-	-	-	1	1		https://www.google.com/url?sa=i&url=https%3A%2F%2Fdka.oszk.hu%2Fhtml%2Fkepoldal%2Findex.phtml%3Fid%3D22945&psig=AOvVaw3voo0njpyn5Ey5qVQCnr1r&ust=1651659877010000&source=images&cd=vfe&ved=0CAwQjRxqFwoTCPDI4NSOw_cCFQAAAAAdAAAAABAE		0	0
Hydrangea arborescens 'Annabelle'	0	-	-	-	1	1		https://www.google.com/url?sa=i&url=https%3A%2F%2Fdka.oszk.hu%2Fhtml%2Fkepoldal%2Findex.phtml%3Fid%3D22945&psig=AOvVaw3voo0njpyn5Ey5qVQCnr1r&ust=1651659877010000&source=images&cd=vfe&ved=0CAwQjRxqFwoTCPDI4NSOw_cCFQAAAAAdAAAAABAE		0	0
Iris pallida	0	-	-	-	1	1		https://www.google.com/url?sa=i&url=https%3A%2F%2Fen.wikipedia.org%2Fwiki%2FIris_pallida&psig=AOvVaw2kJLYjkxyBy58YWamouST6&ust=1651662253032000&source=images&cd=vfe&ved=0CAwQjRxqFwoTCLi87sGXw_cCFQAAAAAdAAAAABAD		0	0
Iris pallida 'Variegata'	0	-	-	-	1	1		https://www.google.com/url?sa=i&url=https%3A%2F%2Fwww.whiteflowerfarm.com%2Firis-pallida-variegata-aurea&psig=AOvVaw0MDwhbHnQhF1IzPUdSN5pw&ust=1651662284700000&source=images&cd=vfe&ved=0CAwQjRxqFwoTCMius9GXw_cCFQAAAAAdAAAAABAS		0	0
Iris x germanica	0	-	-	-	1	1		https://www.google.com/url?sa=i&url=https%3A%2F%2Fhu.m.wikipedia.org%2Fwiki%2FF%25C3%25A1jl%3AIris_germanica_0001.JPG&psig=AOvVaw0t2txOrE0PDfWjGDWjZveN&ust=1651662227959000&source=images&cd=vfe&ved=0CAwQjRxqFwoTCIjmsLeXw_cCFQAAAAAdAAAAABAD		0	0
Kalanchoë blossfeldiana	0	-	-	-	1	1	de Sousa Filho, L. N., Albarello, J. B., Cardozo, M. M., Faita, M. R., & dos Santos, C. M. R. (2021). Reproductive biology of Kalanchoe laetivirens (Crassulaceae) in the edaphoclimatic conditions of Santa Catarina, Brazil. Research, Society and Development, 10(1), e27010111567-e27010111567.	https://upload.wikimedia.org/wikipedia/commons/thumb/c/ca/Kalanchoe_blossfeldiana_flower.jpg/1024px-Kalanchoe_blossfeldiana_flower.jpg		0	0
Kerria japonica	0	-	-	-	1	1				0	0
Knautia sp.	0	-	-	-	1	1		https://commons.wikimedia.org/wiki/File:Knautia_arvensis_at_Lac_des_Plagnes_(1).jpg		0	0
Kolkwitzia amabilis	0	-	-	-	1	1		https://plantsam.com/kolkwitzia-amabilis/		0	0
Laburnum anagyroides	0	-	-	-	1	1				0	0
Lamium spp.	0	-	-	-	1	1				0	0
Lavandula angustifolia	0	-	-	-	1	1		https://www.google.com/url?sa=i&url=https%3A%2F%2Fwww.westend61.de%2Fen%2FimageView%2F11831CS-U%2Flavender-flowers-lavandula-angustifolia-close-up&psig=AOvVaw12RiZZ6Vqt04V3gyNubm5U&ust=1651662050960000&source=images&cd=vfe&ved=0CAwQjRxqFwoTCKC3wuKWw_cCFQAAAAAdAAAAABAD		0	0
Lavandula angustifolia 'Imperial Gem'	0	-	-	-	1	1		https://www.google.com/url?sa=i&url=https%3A%2F%2Fwww.crocus.co.uk%2Fplants%2F_%2Flavandula-angustifolia-imperial-gem%2Fclassid.2000008657%2F&psig=AOvVaw0vjoCJYNg9Cq5iz82CS-SK&ust=1651662091019000&source=images&cd=vfe&ved=0CAwQjRxqFwoTCOi2qPaWw_cCFQAAAAAdAAAAABAI		0	0
Lavandulaspp.	0	-	-	-	1	1				0	0
Leucanthemum maximum	1.5	de Jong, N. W., Vermeulen, A. M., van Wijk, R. G., & de Groot, H. (1998). Occupational allergy caused by flowers. Allergy, 53(2), 204-209.	-	-	1	1		https://upload.wikimedia.org/wikipedia/commons/2/2f/Leucanthemummaximum.jpg		1.5	1
Leucanthemum vulgare	1.5	de Jong, N. W., Vermeulen, A. M., van Wijk, R. G., & de Groot, H. (1998). Occupational allergy caused by flowers. Allergy, 53(2), 204-209.	-	-	1	1				1.5	1
Lilium spp.	1.5	Feng, J., Wu, Z., Wang, X., Zhang, Y., & Teng, N. (2019). Analysis of Pollen Allergens in Lily by Transcriptome and Proteome Data. International journal of molecular sciences, 20(23), 5892.	Chehregani, A., & Kouhkan, F. (2008). Diesel exhaust particles and allergenicity of pollen grains of Lilium martagon. Ecotoxicology and Environmental Safety, 69(3), 568-573. "In this research, pollen grains of Lilium martagon that are known as a non-allergic substance were collected ..."; Chiang, J. Y., Balic, N., Hsu, S. W., Yang, C. Y., Ko, C. W., Hsu, Y. F., ... & Wang, C. S. (2006). A pollen-…	Lil l	1	1				1.5	1
Limonium spp.	2	Ariano, R., Mistrello, G., Agazzi, A., & Melioli, G. (2013). Occupational asthma associated to the exposure to limonium tataricum flowers. Eur Ann Allergy Clin Immunol, 45(3), 84-9.	Quirce, S., García‐Figueroa, B., Olaguíbel, J. M., Muro, M. D., & Tabar, A. I. (1993). Occupational asthma and contact urticaria from dried flowers of Limonium tataricum. Allergy, 48(4), 285-290.; Wiszniewska, M., Pałczyński, C., Krawczyk-Szulc, P., Wittczak, T., Cyran, A., & Walusiak-Skorupa, J. (2011). Occupational allergy to Limonium sinuatum—a case report. International journal of occupationa…	Lim s	1	1				2	1
Lupinus polyphillus	1.5	Lavaud, F., Jonvel, A. C., Fontaine, J. F., Sabouraud, D., & Lebargy, F. (2007). Pollinosis of proximity: Review of the literature and report of five cases. Revue Francaise d Allergologie et d Immunologie Clinique, 47(2), 51-56.	-	-	1	1		https://upload.wikimedia.org/wikipedia/commons/thumb/7/7d/Fabales_-_Lupinus_polyphyllus_-_8.jpg/1200px-Fabales_-_Lupinus_polyphyllus_-_8.jpg		1.5	1
Mandevilla sanderi	0	-	-	-	1	1		https://www.gardenloversclub.com/wp-content/uploads/2020/10/Mandevilla-sanderi.jpg?ezimgfmt=rs:759x507/rscb69/ng:webp/ngcb69		0	0
Melissa officinalis	0	-	-	-	1	1		https://www.google.com/url?sa=i&url=https%3A%2F%2Fhu.m.wikipedia.org%2Fwiki%2FF%25C3%25A1jl%3AMelissa_officinalis_002.JPG&psig=AOvVaw2TUm-yEWUt_zIEuNfiar8g&ust=1651748166097000&source=images&cd=vfe&ved=0CAwQjRxqFwoTCOi3-sjXxfcCFQAAAAAdAAAAABAD		0	0
Mentha spicata	0	Szema, A. M., & Barnett, T. (2011). Allergic reaction to mint leads to asthma. Allergy & rhinology, 2(1), ar-2011. not pollen allergy: 'asthma can result from inhaling the scent of mint '	-	-	1	1		https://www.google.com/url?sa=i&url=https%3A%2F%2Fwww.first-nature.com%2Fflowers%2Fmentha-spicata.php&psig=AOvVaw3hY98yIl0agsbm18rI5Tu0&ust=1651749214167000&source=images&cd=vfe&ved=0CAwQjRxqFwoTCJDTsr3bxfcCFQAAAAAdAAAAABAJ		0	0
Mentha spicata 'Maroccan'	0	Szema, A. M., & Barnett, T. (2011). Allergic reaction to mint leads to asthma. Allergy & rhinology, 2(1), ar-2011. not pollen allergy: 'asthma can result from inhaling the scent of mint '	-	-	1	1		https://www.google.com/url?sa=i&url=https%3A%2F%2Fwww.botanicaplantnursery.co.uk%2Fmint-moroccan-mentha-spicata-var-crispa.html&psig=AOvVaw1Zy9eNlH6XKaYAHHkho2bH&ust=1651749140715000&source=images&cd=vfe&ved=0CAwQjRxqFwoTCOCauZnbxfcCFQAAAAAdAAAAABAD		0	0
Narcissus pseudonarcissus	1.5	de Jong, N. W., Vermeulen, A. M., van Wijk, R. G., & de Groot, H. (1998). Occupational allergy caused by flowers. Allergy, 53(2), 204-209.	-	-	1	1				1.5	1
Nerium oleander	0	-	-	-	1	1				0	0
Ocimum basilicum	0	-	-	-	1	1		https://www.google.com/url?sa=i&url=https%3A%2F%2Fcommons.wikimedia.org%2Fwiki%2FFile%3AOcimum_basilicum_003.JPG&psig=AOvVaw3jog_-1QgOvA0ALwTmHL1m&ust=1651662535584000&source=images&cd=vfe&ved=0CAwQjRxqFwoTCKDEzcmYw_cCFQAAAAAdAAAAABAD		0	0
Orchideaceae	0	-	-	-	1	1				0	0
Origanum vulgare	0	-	-	-	1	1		https://www.google.com/url?sa=i&url=https%3A%2F%2Ffitoterapiakalauz.hu%2Fszurokfu-vagy-vadmajoranna%2F&psig=AOvVaw2UOw30Owp3xPe0XNz6gi98&ust=1651664640033000&source=images&cd=vfe&ved=0CAwQjRxqFwoTCJithrmgw_cCFQAAAAAdAAAAABAD		0	0
Origanum vulgare 'Goldtaler'	0	-	-	-	1	1		https://www.google.com/url?sa=i&url=https%3A%2F%2Fwww.baumschule-horstmann.de%2Fdost-goldtaler-697_62450.html&psig=AOvVaw0cqqwfTUTXTY2ZzulYUdT5&ust=1651665482356000&source=images&cd=vfe&ved=0CAwQjRxqFwoTCPDUwMijw_cCFQAAAAAdAAAAABAI		0	0
Papaver rhoeas	0	-	-	-	1	1				0	0
Parrotia persica 'Vörös Október'	n.d.	Weber, R. W. (2012). Allergen of the Month—Witch Hazel. Annals of Allergy, Asthma & Immunology, 109(5), A17.	-	-	1	1			.	#VALUE!	further investigations are needed
Pennisetum spp.	2	Potter, P. C., Mather, S., Lockey, P., Ainslie, G., & Cadman, A. (1993). IgE specific immune responses to an African grass (Kikuyu, Pennisetum clandestinum). Clinical & Experimental Allergy, 23(7), 581-586.	Sridhara, S., Singh, B. P., Kumar, L., Verma, J., Gaur, S. N., & Gangal, S. V. (1995). Antigenic and allergenic relationships among airborne grass pollens in India. Annals of Allergy Asthma and Immunology, 75(1), 73-78.	Pen g	2	1				4	2
Pericallis x hybrida	2	de Jong, N. W., Vermeulen, A. M., van Wijk, R. G., & de Groot, H. (1998). Occupational allergy caused by flowers. Allergy, 53(2), 204-209.	Goldberg, A., Confino-Cohen, R., & Waisel, Y. (1998). Allergic responses to pollen of ornamental plants: high incidence in the general atopic population and especially among flower growers. Journal of Allergy and clinical immunology, 102(2), 210-214.	numerous	1	1				2	1
Petunia x hybrida	0	-	-	-	1	1				0	0
Philadelphus coronarius	0	-	-	-	1	1		https://www.nature-guide.info/display/details.aspx?lang=en&id=1294		0	0
Phlox diverticata	0	-	-	-	1	1		https://www.gardenia.net/storage/app/public/uploads/images/detail/iffHiaJ8QVsbMON8xCXn4KEn4tiarES2gQh7WQXI.webp		0	0
Phlox paniculata	0	-	-	-	1	1		http://www.botanikaland.hu/botanica/bugas-langvirag/4.jpg		0	0
Physostegia virginiana	0	-	-	-	1	1				0	0
Primula spp.	0	-	-	-	1	1				0	0
Prunus domestica 'Penyigei (Nemtudom)'	0	-	-	-	1	1				0	0
Prunus triloba	0	http://www.allergen.org/: Nine of 24 subjects with airway as shown by symptoms, SPT and in some, nasal challenge, were positive in IgE tests of western blots, 2 negative controls were negative. 24 of 129 patients were SPT Positive to pollen extract.	-	Pru p 9	1	1		https://www.ecofriendlyincome.com/blog/how-to-propagate-double-flowering-plum	.	0	0
Punica granatum	0	-	-	-	1	1				0	0
Punica granatum 'Hicaz'	0	-	-	-	1	n.d.				#VALUE!	further investigations are needed
Ranunculus sp.	1.5	Agrawal, R. L., Chandra, A., Jain, S., Agrawal, S., & Borkar, S. (2008). Identification of common allergens by skin prick test associated with united airway disease in Allahabad, Uttar Pradesh, India. Indian J Allergy Asthma Immunol, 22(1), 7-13.	-	Ran sc	1	1				1.5	1
Rhododendron spp.	0	-	-	Rho s	1	1				0	0
Ribes rubrum	0	-	-	-	1	1		https://www.google.com/url?sa=i&url=https%3A%2F%2Fwww.wikiwand.com%2Fen%2FRedcurrant&psig=AOvVaw2VBEQ6sWTWTQ93GEilQb6y&ust=1651658983832000&source=images&cd=vfe&ved=0CAwQjRxqFwoTCLDz1quLw_cCFQAAAAAdAAAAABAI		0	0
Ribes rubrum 'Jonkheer van Tets'	0	-	-	-	1	n.d.				#VALUE!	further investigations are needed
Ribes uva-crispa	0	-	-	-	1	1		https://www.google.com/url?sa=i&url=http%3A%2F%2Fwww.cretanflora.com%2FRibes%2520uva-crispa.html&psig=AOvVaw0AlwmmVlxAGkHgv0K_1ChF&ust=1651658856064000&source=images&cd=vfe&ved=0CAwQjRxqFwoTCLjT---Kw_cCFQAAAAAdAAAAABAD		0	0
Ribes uva-crispa 'Invicta'	0	-	-	-	1	1		https://www.google.com/url?sa=i&url=https%3A%2F%2Fwww.mediastorehouse.com.au%2Fflower-photos%2Fgooseberry-ribes-uva-crispa-invicta-19998459.html&psig=AOvVaw1PGJ3iRQ_hrf3Wodjaq2-r&ust=1651658903455000&source=images&cd=vfe&ved=0CAwQjRxqFwoTCIiV1oSLw_cCFQAAAAAdAAAAABAD		0	0
Rosa sp.	1.5	Demir, A. U., Karakaya, G., & Kalyoncu, A. F. (2002). Allergy symptoms and IgE immune response to rose: an occupational and an environmental disease. Allergy, 57(10), 936-939.		Ros r	1	1				1.5	1
Rosmarinus officinalis	0	-	-	-	1	1		https://www.google.com/url?sa=i&url=https%3A%2F%2Fspecies.wikimedia.org%2Fwiki%2FRosmarinus_officinalis&psig=AOvVaw0o3uzp0H12SnyLA1LMFIH_&ust=1651675535002000&source=images&cd=vfe&ved=0CAwQjRxqFwoTCMic5__Iw_cCFQAAAAAdAAAAABAO		0	0
Rubus fruticosus	0	-	-	-	1	1		https://www.google.com/url?sa=i&url=https%3A%2F%2Fcommons.wikimedia.org%2Fwiki%2FFile%3ARubus_fruticosus_Luc_Viatour.JPG&psig=AOvVaw3g4_muUzq68sFyhdmhE_U4&ust=1651659195254000&source=images&cd=vfe&ved=0CAwQjRxqFwoTCNCJpZCMw_cCFQAAAAAdAAAAABAD		0	0
Rubus fruticosus 'Thornfree'	0	-	-	-	1	1		https://www.google.com/url?sa=i&url=https%3A%2F%2Fwww.dreamstime.com%2Fphotos-images%2Frubus-fruticosus-thornfree.html&psig=AOvVaw2orJUUsQXC8kTcjYY8uF2O&ust=1651659469117000&source=images&cd=vfe&ved=0CAwQjRxqFwoTCKig3JqNw_cCFQAAAAAdAAAAABAu		0	0
Rubus hybrid 'Loganberry'	0	-	-	-	1	1		https://www.google.com/url?sa=i&url=https%3A%2F%2Fwww.dreamstime.com%2Fcloseup-loganberry-plant-flowers-buds-springtime-loganberry-plant-flowers-buds-springtime-image162357901&psig=AOvVaw2_0tGzADxxaB5ie2c8_ax9&ust=1651659592477000&source=images&cd=vfe&ved=0CAwQjRxqFwoTCLiI2dCNw_cCFQAAAAAdAAAAABAD		0	0
Rubus idaeus	0	-	-	-	1	1		https://www.google.com/url?sa=i&url=https%3A%2F%2Fwww.honey-plants.com%2Fcalendar%2Frubus-idaeus%2F&psig=AOvVaw3f-C5vYuE32DS2FTZMBVvJ&ust=1651658340183000&source=images&cd=vfe&ved=0CAwQjRxqFwoTCPC-mI2Jw_cCFQAAAAAdAAAAABAJ		0	0
Rubus idaeus 'Blissy'	0	-	-	-	1	n.d.				#VALUE!	further investigations are needed
Rubus idaeus 'Przehyba'	0	-	-	-	1	n.d.				#VALUE!	further investigations are needed
Salvia officinalis	0	-	-	-	1	1		https://www.google.com/url?sa=i&url=https%3A%2F%2Fhu.wikipedia.org%2Fwiki%2FOrvosi_zs%25C3%25A1lya&psig=AOvVaw1dkW18_ZjWLHLTqQmHFSEz&ust=1651750628780000&source=images&cd=vfe&ved=0CAwQjRxqFwoTCLDlzd7gxfcCFQAAAAAdAAAAABAD		0	0
Salvia sp.	0	-	-	-	1	1				0	0
Salvia splendens	0	-	-	-	1	1		https://upload.wikimedia.org/wikipedia/commons/0/0d/Salvia_splendens_%28357118788%29.jpg		0	0
Scabiosa ochroleuca	0	-	-	-	1	1		https://upload.wikimedia.org/wikipedia/commons/thumb/d/d2/Scabiosa_ochroleuca_Napl%C3%A1s.jpg/1200px-Scabiosa_ochroleuca_Napl%C3%A1s.jpg		0	0
Senecio vulgaris	2	Luengo, O., Mollá, R., Gámez, C., Cardona, V., Lopez, E., Sastre, B., ... & Del Pozo, V. (2008). Allergenicity and cross‐reactivity of Senecio pollen: identification of novel allergens using the immunoproteomics approach. Clinical & Experimental Allergy, 38(6), 1048-1060.	Razzera, G., Gadermaier, G., De Paula, V., Almeida, M. S., Egger, M., Jahn-Schmid, B., ... & Valente, A. P. (2010). Mapping the interactions between a major pollen allergen and human IgE antibodies. Structure, 18(8), 1011-1021.	Sen v	1	1				2	1
Silene flos-cuculi	0	-	-	-	1	1		https://en.wikipedia.org/wiki/Silene_flos-cuculi#/media/File:XN_Lychnis_flos_cuculi.jpg		0	0
Silene sp.	0	-	-	-	1	1				0	0
Spartium junceum	0	-	-	-	1	1		data:image/jpeg;base64,/9j/4AAQSkZJRgABAQAAAQABAAD/2wCEAAkGBxMTEhUTExMWFRUXFxUWFxcYGBcXFxcYFRUXFxcYFxgYHSggGBolHRcVITEhJSkrLi4uFx80OTQtOCgtLisBCgoKDg0OGxAQGy0lICUtLS0tLS0tLS0tLS0tLS0tLS0tLS0tLS0tLS0tLS0tLS0tLS0tLS0tLS0tLS0tLS0tLf/AABEIALcBFAMBIgACEQEDEQH/xAAcAAABBQEBAQAAAAAAAAAAAAAFAQIDBAYABwj/xABAEAACAQIEAwUFBAcHBQAAAAABAgADEQQSITEFQVEGEyJhcTJCgZGhFFKx8AcjYoLB0eEVJHKSorLxFjM0o8L/xAAbAQACAwEBAQAA…		0	0
Spiraea x vanhouttei	0	-	-	-	1	1				0	0
Tanacetum sp.	1.5	de Jong, N. W., Vermeulen, A. M., van Wijk, R. G., & de Groot, H. (1998). Occupational allergy caused by flowers. Allergy, 53(2), 204-209.	-	-	1	1				1.5	1
Taraxacum officinale	2	Lee, Y. W., Choi, S. Y., Lee, E. K., Sohn, J. H., Park, J. W., & Hong, C. S. (2007). Cross-allergenicity of pollens from the Compositae family: Artemisia vulgaris, Dendranthema grandiflorum, and Taraxacum officinale. Annals of Allergy, Asthma & Immunology, 99(6), 526-533.	Yang, Y., Zhao, Y., Wang, C. S., Wang, X. D., & Zhang, L. (2011). Prevalence of sensitization to aeroallergens in 10 030 patients with allergic rhinitis. Zhonghua er bi yan hou tou jing wai ke za zhi= Chinese journal of otorhinolaryngology head and neck surgery, 46(11), 914-920.; Razzera, G., Gadermaier, G., De Paula, V., Almeida, M. S., Egger, M., Jahn-Schmid, B., ... & Valente, A. P. (2010). Ma…	Tar o	1	1				2	1
Thymus serpyllum	0	-	-	-	1	1		https://www.google.com/url?sa=i&url=https%3A%2F%2Fhu.wikipedia.org%2Fwiki%2FKeskenylevel%25C5%25B1_kakukkf%25C5%25B1&psig=AOvVaw0J7QvxI3TXJfPczaFElHhS&ust=1651675636999000&source=images&cd=vfe&ved=0CAwQjRxqFwoTCOC-w7DJw_cCFQAAAAAdAAAAABAD		0	0
Thymus vulgaris	0	-	-	-	1	1		https://www.google.com/url?sa=i&url=https%3A%2F%2Fwww.wildflowersprovence.fr%2Fplant%2Fthymus-vulgaris%2F&psig=AOvVaw3pcIF1rh8yDzcOV_3DRsU2&ust=1651748989242000&source=images&cd=vfe&ved=0CAwQjRxqFwoTCOjNk9HaxfcCFQAAAAAdAAAAABAD		0	0
Trifolium pratense	1.5	Bousquet, J., Cour, P., Guerin, B., & Michel, F. B. (1984). Allergy in the Mediterranean area I. Pollen counts and pollinosis of Montpellier. Clinical & Experimental Allergy, 14(3), 249-258.	-	Tri pr	1	1				1.5	1
Trifolium repens	1.5	Bousquet, J., Cour, P., Guerin, B., & Michel, F. B. (1984). Allergy in the Mediterranean area I. Pollen counts and pollinosis of Montpellier. Clinical & Experimental Allergy, 14(3), 249-258.	-	-	1	1				1.5	1
Tulipa sp.	0	-	-	-	1	1				0	0
Vaccinium corymbosum	0	-	-	-	1	1		https://www.google.com/url?sa=i&url=https%3A%2F%2Fwww.honey-plants.com%2Fcalendar%2Fvaccinium-corymbosum%2F&psig=AOvVaw0TsRG82EEm4O2FINKpOP0U&ust=1651750711244000&source=images&cd=vfe&ved=0CAwQjRxqFwoTCIj3iIfhxfcCFQAAAAAdAAAAABAD		0	0
Vaccinium corymbosum 'Brigitta'	0	-	-	-	1	n.d.				#VALUE!	further investigations are needed
Verbascum phlomoides	0	Iparraguirre Castro, A., Carmona, J. B., Garcia Gonzales, F., & Bascones Nestar, O. (2006). Occupational airborne dermatitis from gordolobo (Verbascum densiflorum). Contact dermatitis, 55(5), 301-301.	-	-	1	1		https://eunis.eea.europa.eu/images/species//182841/bf7ae7a66f89031c07eda9854324b67e.jpg		0	0
Veronica longifolia	0	-	-	-	1	1				0	0
Viburnum × burkwoodii	0	-	-	-	1	1				0	0
Viburnum opulus 'Roseum'	0	-	-	-	1	1				0	0
Viburnum rhytidophyllum	1.5	Dambra, P., Nettis, E., Loria, M. P., Riva, G., & Ferrannini, A. (2000). Hypersensitivity to Viburnum rhytidophyllum. Allergy (Copenhagen), 55(5), 512-513.	-	-	1	n.d.				#VALUE!	further investigations are needed
Vicia villosa	0	-	-	-	1	1				0	0
Viola spp.	0	-	-	-	1	1				0	0
Viola wittrockiana	0	-	-	-	1	1				0	0
Wisteria sinensis	0	-	-	-	1	1				0	0
Xeranthemum annuum	0	-	-	-	1	1		https://bs.plantnet.org/image/o/f33f04f10568fee88ebe01d3c38ab12134448cdb		0	0
Yucca filamentosa	n.d.	Munno, G., Giannoccaro, F., Riva, G., & Antonicelli, L. (2001). Allergy to yucca. Allergy, 56(9), 921-922. "airborne leaf particulates in inducing reactions may represent an occupational risk factor for florist"	-	Yuc f	n.d.	1		https://www.google.com/url?sa=i&url=https%3A%2F%2Fsmmtc.org%2Fplantofthemonth%2FYucca.php&psig=AOvVaw3TsMKUiHwBhKTPMAPUU6sU&ust=1651654467635000&source=images&cd=vfe&ved=0CAwQjRxqFwoTCNCu-8H6wvcCFQAAAAAdAAAAABAD		#VALUE!	further investigations are needed
										0
										0
										0
										0
										0
										0
										0
										0
										0
										0
										0
										0
										0
										0
										0
										0
										0
										0
										0
										0
										0
										0
										0
										0
										0
										0
										0
										0
										0
										0
										0
										0
										0
										0
										0
										0
										0
										0
										0
										0
										0
										0
										0
										0
										0
										0
										0
										0
										0
										0
										0
										0
										0
										0
										0
										0
										0
										0
										0
										0
										0
										0
										0
										0
										0
										0
										0
										0
										0
										0
										0
										0
										0
										0
										0
										0
										0
										0
										0
										0
										0
										0
										0
										0
										0
										0
										0
										0
										0
										0
										0
										0
										0
										0
										0
										0
										0
										0
										0
										0
										0
										0
										0
										0
										0
										0
										0
										0
										0
										0
										0
										0
										0
										0
										0
										0
										0
										0
										0
										0
										0
										0
										0
